# Supplementary material for: Divergence of Phyllosphere Microbial Community Assemblies and Components of Volatile Organic Compounds between the Invasive Sphagneticola trilobata, the Native Sphagneticola calendulacea and Their Hybrids, and Its Implications for Invasiveness
Source: Genes (Basel). 2024 Jul 20;15(7):955. doi: 10.3390/genes15070955 (PMC11275861; doi:10.3390/genes15070955)
Supplement: Supplementary file 1 [file genes-15-00955-s001.zip]

Archive with 1 entries (1 files):
- genes-3083683-supplementary.pdf
